# Supplementary material for: Classifying Sex from MSCT-Derived 3D Mandibular Models Using an Adapted PointNet++ Deep Learning Approach in a Croatian Population
Source: J Imaging. 2025 Sep 24;11(10):328. doi: 10.3390/jimaging11100328 (PMC12565416; doi:10.3390/jimaging11100328)
Supplement: Supplementary file 1 [file jimaging-11-00328-s001.zip]

Archive with 1 entries (1 files):
- jimaging-3801106-supplementary.pdf
